# Supplementary material for: A neural network model of hippocampal contributions to category learning
Source: eLife. 2023 Dec 11;12:e77185. doi: 10.7554/eLife.77185 (PMC10712951; doi:10.7554/eLife.77185)
Supplement: Figure 3—source code 1. [file elife-77185-fig3-code1.zip]

Archive with 1 entries (1 files):
- 18-01-2022-RA-eLife-77185/Figure3Code.html
